# Supplementary material for: Simulation and Machine Learning Assessment of P-Glycoprotein Pharmacology in the Blood–Brain Barrier: Inhibition and Substrate Transport
Source: Int J Mol Sci. 2025 Sep 17;26(18):9050. doi: 10.3390/ijms26189050 (PMC12469845; doi:10.3390/ijms26189050)
Supplement: Supplementary file 1 [file ijms-26-09050-s001.zip]

Archive with 1 entries (1 files):
- ijms-3859506-supplementary.pdf
